# Supplementary material for: Molecular Evolutionary Growth of Ultralong Semiconducting Double‐Walled Carbon Nanotubes
Source: Adv Sci (Weinh). 2022 Nov 24;10(1):2205025. doi: 10.1002/advs.202205025 (PMC9811487; doi:10.1002/advs.202205025)
Supplement: Supplementary file 2 — Supporting Information [file ADVS-10-2205025-s001.xlsx]

## Sheet: 20-mm-length position
SWNT							outer layer of DWNT							inner layer of DWNT							outer layer of TWNT							middle layer of TWNT							inner layer of TWNT
n	m	diameter/nm	chiral angle/°	S or M			n	m	diameter/nm	chiral angle/°	S or M			n	m	diameter/nm	chiral angle/°	S or M			n	m	diameter/nm	chiral angle/°	S or M			n	m	diameter/nm	chiral angle/°	S or M			n	m	diameter/nm	chiral angle/°	S or M
12	8	1.36501	23.4132	S			18	14	2.17524	25.8722	S			15	7	1.52412	18.1432	S			21	14	2.38877	23.4132	S			14	12	1.76454	27.4571	S			10	6	1.09604	21.7868	S
17	6	1.61776	14.5639	S			21	14	2.38877	23.4132	S			14	12	1.76454	27.4571	S			28	11	2.72665	15.874	S			17	10	1.85099	21.487	S			14	4	1.28164	12.2163	S
15	10	1.70626	23.4132	S			21	14	2.38877	23.4132	S			16	9	1.71701	20.8171	S			26	18	2.99959	24.0074	S			22	12	2.3382	20.3626	S			14	12	1.76454	27.4571	S
20	9	2.0128	17.6475	S			16	8	1.65706	19.1066	S			10	4	0.977826	16.1021	M			25	14	2.67903	20.751	S			20	9	2.0128	17.6475	S			14	4	1.28164	12.2163	S
14	7	1.44993	19.1066	S			17	7	1.67362	16.4738	S			10	5	1.03566	19.1066	S			27	17	3.00877	22.5246	S			20	14	2.31713	24.1825	M			13	11	1.62908	27.2455	S
17	6	1.61776	14.5639	S			20	13	2.25412	23.0179	S			17	6	1.61776	14.5639	S
16	8	1.65706	19.1066	S			22	12	2.3382	20.3626	S			18	4	1.58909	9.82643	S
22	6	1.99905	11.7415	S			20	13	2.25412	23.0179	S			17	6	1.61776	14.5639	S
12	10	1.49365	26.9955	S			21	14	2.38877	23.4132	S			16	9	1.71701	20.8171	S
11	10	1.42434	28.4252	S			18	10	1.92406	20.633	S			13	6	1.31702	17.9917	S
17	9	1.7904	19.9267	S			22	6	1.99905	11.7415	S			12	8	1.36501	23.4132	S
17	9	1.7904	19.9267	S			16	8	1.65706	19.1066	S			9	5	0.962028	20.633	S
14	9	1.57163	22.8462	S			21	11	2.20463	19.7726	S			14	9	1.57163	22.8462	S
17	6	1.61776	14.5639	S			15	14	1.96659	28.8595	S			14	4	1.28164	12.2163	S
15	10	1.70626	23.4132	S			18	11	1.9852	22.0663	S			12	6	1.24279	19.1066	M
14	9	1.57163	22.8462	S			18	16	2.30653	28.0549	S			16	9	1.71701	20.8171	S
12	10	1.49365	26.9955	S			19	14	2.24594	25.0006	S			14	9	1.57163	22.8462	S
20	9	2.0128	17.6475	S			22	6	1.99905	11.7415	S			13	6	1.31702	17.9917	S
15	10	1.70626	23.4132	S			22	14	2.46081	22.6889	S			14	12	1.76454	27.4571	S
12	10	1.49365	26.9955	S			16	8	1.65706	19.1066	S			9	5	0.962028	20.633	S
							18	14	2.17524	25.8722	S			15	7	1.52412	18.1432	S
							21	8	2.03098	15.4895	S			14	4	1.28164	12.2163	S
							21	8	2.03098	15.4895	S			11	9	1.35826	26.6957	S
							22	12	2.3382	20.3626	S			17	7	1.67362	16.4738	S
							22	12	2.3382	20.3626	S			14	12	1.76454	27.4571	S
							20	9	2.0128	17.6475	S			12	7	1.30298	21.3609	S
							24	11	2.42695	17.8966	S			17	9	1.7904	19.9267	S
							21	14	2.38877	23.4132	S			14	12	1.76454	27.4571	S
							21	9	2.08754	16.9961	M			14	7	1.44993	19.1066	S
							23	13	2.47199	20.8888	S			14	12	1.76454	27.4571	S
							21	8	2.03098	15.4895	S			11	10	1.42434	28.4252	S
							16	8	1.65706	19.1066	S			9	5	0.962028	20.633	S
							17	10	1.85099	21.487	S			15	2	1.25994	6.17839	S
							14	12	1.76454	27.4571	S			9	7	1.08762	25.8722	S
							18	16	2.30653	28.0549	S			18	4	1.58909	9.82643	S
							24	20	2.98731	26.9955	S			18	16	2.30653	28.0549	S
							20	16	2.44582	26.3295	S			14	12	1.76454	27.4571	S
							22	12	2.3382	20.3626	S			15	10	1.70626	23.4132	S
							20	9	2.0128	17.6475	S			12	8	1.36501	23.4132	S
							22	12	2.3382	20.3626	S			15	10	1.70626	23.4132	S
							20	16	2.44582	26.3295	S			18	7	1.74884	15.7464	S
							22	6	1.99905	11.7415	S			12	8	1.36501	23.4132	S
							21	10	2.14545	18.4222	S			11	10	1.42434	28.4252	S
							22	11	2.27846	19.1066	S			17	6	1.61776	14.5639	S
							25	12	2.55969	18.533	S			14	13	1.83102	28.775	S
							21	10	2.14545	18.4222	S			11	10	1.42434	28.4252	S
							19	5	1.71701	11.3871	S			10	5	1.03566	19.1066	S
							21	11	2.20463	19.7726	S			15	7	1.52412	18.1432	S
							22	17	2.65143	25.7667	S			16	13	1.9697	26.582	M
							17	9	1.7904	19.9267	S			14	4	1.28164	12.2163	S
							22	6	1.99905	11.7415	S			13	6	1.31702	17.9917	S
							23	4	1.97592	7.8889	S			14	4	1.28164	12.2163	S
							22	11	2.27846	19.1066	S			17	6	1.61776	14.5639	S
							14	13	1.83102	28.775	S			11	7	1.2304	22.6889	S
							22	11	2.27846	19.1066	S			17	6	1.61776	14.5639	S
							14	12	1.76454	27.4571	S			10	5	1.03566	19.1066	S
							24	11	2.42695	17.8966	S			14	12	1.76454	27.4571	S
							16	12	1.90485	25.285	S			11	7	1.2304	22.6889	S
							27	5	2.33426	8.35047	S			17	6	1.61776	14.5639	S
							22	11	2.27846	19.1066	S			14	9	1.57163	22.8462	S
							21	8	2.03098	15.4895	S			11	10	1.42434	28.4252	S
							21	10	2.14545	18.4222	S			11	10	1.42434	28.4252	S
							21	8	2.03098	15.4895	S			11	10	1.42434	28.4252	S
							15	14	1.96659	28.8595	S			11	7	1.2304	22.6889	S
							15	14	1.96659	28.8595	S			11	7	1.2304	22.6889	S
							25	12	2.55969	18.533	S			14	13	1.83102	28.775	S

## Sheet: 70-mm-length position
SWNT							outer layer of DWNT							inner layer of DWNT							outer layer of TWNT							middle layer of TWNT							inner layer of TWNT
n	m	diameter/nm	chiral angle/°	S or M			n	m	diameter/nm	chiral angle/°	S or M			n	m	diameter/nm	chiral angle/°	S or M			n	m	diameter/nm	chiral angle/°	S or M			n	m	diameter/nm	chiral angle/°	S or M			n	m	diameter/nm	chiral angle/°	S or M
16	8	1.65706	19.1066	S			18	13	2.11089	24.6799	S			14	7	1.44993	19.1066	S			21	14	2.38877	23.4132	S			14	12	1.76454	27.4571	S			10	6	1.09604	21.7868	S
16	8	1.65706	19.1066	S			21	14	2.38877	23.4132	S			14	12	1.76454	27.4571	S			19	18	2.50891	29.106	S			18	8	1.80574	17.4802	S			10	6	1.09604	21.7868	S
15	8	1.58329	20.034	S			21	14	2.38877	23.4132	S			16	9	1.71701	20.8171	S
15	10	1.70626	23.4132	S			22	11	2.27846	19.1066	S			17	6	1.61776	14.5639	S
							22	11	2.27846	19.1066	S			17	6	1.61776	14.5639	S
							21	14	2.38877	23.4132	S			16	9	1.71701	20.8171	S
							18	10	1.92406	20.633	S			13	6	1.31702	17.9917	S
							22	11	2.27846	19.1066	S			14	9	1.57163	22.8462	S
							18	16	2.30653	28.0549	S			16	8	1.65706	19.1066	S
							18	14	2.17524	25.8722	S			14	7	1.44993	19.1066	S
							22	12	2.3382	20.3626	S			14	12	1.76454	27.4571	S
							18	14	2.17524	25.8722	S			15	7	1.52412	18.1432	S
							21	10	2.14545	18.4222	S			11	10	1.42434	28.4252	S
							22	11	2.27846	19.1066	S			17	6	1.61776	14.5639	S
							22	12	2.3382	20.3626	S			14	12	1.76454	27.4571	S
							24	11	2.42695	17.8966	S			17	9	1.7904	19.9267	S
							21	14	2.38877	23.4132	S			14	12	1.76454	27.4571	S
							21	10	2.14545	18.4222	S			14	7	1.44993	19.1066	S
							22	12	2.3382	20.3626	S			14	12	1.76454	27.4571	S
							21	8	2.03098	15.4895	S			11	10	1.42434	28.4252	S
							20	16	2.44582	26.3295	S			14	12	1.76454	27.4571	S
							21	14	2.38877	23.4132	S			16	9	1.71701	20.8171	S
							20	9	2.0128	17.6475	S			12	8	1.36501	23.4132	S
							22	12	2.3382	20.3626	S			15	10	1.70626	23.4132	S
							22	12	2.3382	20.3626	S			15	10	1.70626	23.4132	S
							22	11	2.27846	19.1066	S			17	6	1.61776	14.5639	S
							22	11	2.27846	19.1066	S			17	6	1.61776	14.5639	S
							21	11	2.20463	19.7726	S			15	7	1.52412	18.1432	S
							21	11	2.20463	19.7726	S			12	11	1.55989	28.5621	S
							20	16	2.44582	26.3295	S			17	9	1.7904	19.9267	S
							14	13	1.83102	28.775	S			11	7	1.2304	22.6889	S
							22	11	2.27846	19.1066	S			17	6	1.61776	14.5639	S
							22	12	2.3382	20.3626	S			14	12	1.76454	27.4571	S
							16	12	1.90485	25.285	S			11	7	1.2304	22.6889	S
							22	12	2.3382	20.3626	S			17	6	1.61776	14.5639	S
							21	12	2.26497	21.0517	M			14	9	1.57163	22.8462	S
							21	10	2.14545	18.4222	S			11	10	1.42434	28.4252	S
							21	10	2.14545	18.4222	S			11	10	1.42434	28.4252	S
							21	10	2.14545	18.4222	S			11	10	1.42434	28.4252	S
							21	10	2.14545	18.4222	S			11	10	1.42434	28.4252	S
							21	10	2.14545	18.4222	S			11	10	1.42434	28.4252	S
							21	11	2.20463	19.7726	S			12	11	1.55989	28.5621	S
							15	14	1.96659	28.8595	S			12	7	1.30298	21.3609	S
							15	14	1.96659	28.8595	S			12	7	1.30298	21.3609	S
							21	11	2.20463	19.7726	S			12	11	1.55989	28.5621	S
							15	14	1.96659	28.8595	S			12	7	1.30298	21.3609	S
							15	14	1.96659	28.8595	S			12	7	1.30298	21.3609	S
							15	14	1.96659	28.8595	S			12	7	1.30298	21.3609	S
							15	14	1.96659	28.8595	S			12	7	1.30298	21.3609	S
							20	9	2.0128	17.6475	S			12	8	1.36501	23.4132	S
							20	9	2.0128	17.6475	S			12	8	1.36501	23.4132	S
							20	9	2.0128	17.6475	S			12	8	1.36501	23.4132	S
							20	9	2.0128	17.6475	S			12	8	1.36501	23.4132	S
							18	13	2.11089	24.6799	S			14	7	1.44993	19.1066	S
							18	13	2.11089	24.6799	S			14	7	1.44993	19.1066	S
							18	10	1.92406	20.633	S			13	6	1.31702	17.9917	S
							18	10	1.92406	20.633	S			13	6	1.31702	17.9917	S
							18	10	1.92406	20.633	S			13	6	1.31702	17.9917	S
							18	10	1.92406	20.633	S			13	6	1.31702	17.9917	S
							18	10	1.92406	20.633	S			13	6	1.31702	17.9917	S
							21	8	2.03098	15.4895	S			11	10	1.42434	28.4252	S
							20	9	2.0128	17.6475	S			12	8	1.36501	23.4132	S
